# Supplementary material for: INS-17 acts as a nutrient deprivation signal to mediate adult IIS-regulated associative behaviors in C. elegans
Source: PLoS Genet. 2026 Apr 28;22(4):e1012130. doi: 10.1371/journal.pgen.1012130 (PMC13143180; doi:10.1371/journal.pgen.1012130)
Supplement: S1 Data — (XLSX) [file pgen.1012130.s008.xlsx]

## Sheet: Fig 1
1C - daf-2(e1370) vs wild-type 6hr behavior
Time (hours)	Wild-type
0	77.9491	100	97.43	100	61.1604	98.7487	100	93.0397	100	96.7246
1	82.4595	74.5567	83.5236	84.1097	92.6059	84.5328	87.9607	89.0462	84.3149	100
2	-11.9604	17.4325	-4.52681	3.83224	20.0283	23.1589	7.59163	8.37145	19.9572	6.9197
3
4
5
6
Time (hours)	daf-2(e1370)
0	95.7227	91.0635	92.2412	96.0595	95.9424	79.3798	92.964	86.4411	83.0679	69.3729
1	100	94.4395	96.3736	87.0256	74.115	88.4297	100	83.7293	93.6505	100
2	76.9912	96.1798	58.2965	79.4901	79.5738	100	100	97.4477	100	100
3	100	100	73.0531	100	71.5195	100	100	100	100	100
4	80.0355	63.8234	39.9469	20.8161	40.959	53.5124	73.9669	92.2289	92.3432	89.3743
5	94.0423	50.5376	47.8706	54.7219	-48.5689	-12.5754	74.6019	88.1668	100	100
6	-10.267	38.1476	46.5339	-7.854	-9.07081	13.2231	-5.04567	40.252	66.7663	51.939
1E - Wild-type vs. ins-17(tm790) 0hr - 2hrs
Time (hours)	Wild-type
0	0.494398	0.494118	0.509213	0.502732	0.527732	0.506501	0.503252	0.53949	0.555884	0.506703	0.783502	0.841194	0.819918	0.819216	0.841194
0.5	0.527732	0.50904	0.483936	0.527732	0.527732	0.433077	0.483594	0.49706	0.405884	0.542185	0.7395	0.768278	0.707861	0.773398	0.704208
1	0.408167	0.426814	0.392315	0.387732	0.431732	0.525581	0.471546	0.470978	0.466775	0.421268	0.264923	0.345619	0.330556	0.432104	0.113922
2	-0.29836	-0.1556	-0.07941	0.015827	-0.00168	-0.17269	-0.17997	-0.08697	-0.29919	-0.00126	0.0811944	0.297335	0.209615	-0.00729041	0.0850969
Time (hours)	ins-17(tm790)
0	0.354119	0.176499	0.320374	0.417689	0.242408	0.414013	0.202482	0.285481	0.342329	0.323171	0.590562	0.531493	0.434906	0.684579	0.59343
0.5	0.334715	0.280706	0.258846	0.345533	0.402408	0.262225	0.267941	0.234362	0.222208	0.127931	0.263907	0.407595	0.523895	0.646832	0.621881
1	-0.39463	0.120395	0.070979	0.081183	-0.02923	0.137584	0.202849	0.110005	0.051037	0.167291	0.402493	0.153266	0.113639	0.496465	0.210505
2	0.105371	0.036568	-0.12729	-0.03556	-0.1321	-0.0292	0.123374	-0.10212	0.03046	-0.09231	0.0790235	-0.00174577	0.133279	0.229023	-0.086766
1G - Wild-type vs. ins-17(tm790) % Max Memory Performance Decay
Time (hours)	Wild type
0	0	0	0	0	0	0	0	0	0	0	0	0	0	0	0
0.5	-14.376	-17.4088	-21.4819	-14.376	-14.376	-29.7337	-21.5373	-19.3525	-34.1457	-12.031	19.9831	24.6524	14.8498	25.4831	14.2571
1	-33.7753	-30.7498	-36.3473	-37.0909	-29.9519	-14.725	-23.4921	-23.5843	-24.2662	-31.6497	-57.0165	-43.9237	-46.3676	-29.8915	-81.5163
2	-148.409	-125.246	-112.884	-97.4321	-100.273	-128.019	-129.2	-114.111	-148.543	-100.204	-86.8264	-51.7577	-65.9902	-101.183	-86.1931
Time (hours)	ins-17(tm790)
0	0	0	0	0	0	0	0	0	0	0	0	0	0	0	0
0.5	-15.0977	-28.7974	-34.3423	-12.3537	2.07296	-33.4852	-32.0353	-40.5528	-43.6357	-67.5496	-33.0586	3.38867	32.8888	64.0724	57.7435
1	-200.1	-69.4612	-81.9958	-79.4075	-107.414	-65.1011	-48.5463	-72.0966	-87.0542	-57.5657	2.09452	-61.1233	-71.1749	25.931	-46.6043
2	-73.2721	-90.7243	-132.288	-109.02	-133.508	-107.407	-68.7055	-125.903	-92.2737	-123.415	-79.9554	-100.443	-66.1931	-41.9071	-122.009
1H - Neuron-specific RNAi KD performance
Time (hours)	vector control
0	0.366448	0.548322	0.389098	0.509448	0.460222	0.511248	0.46472	0.480959	0.421286	0.427113	0.558435	0.601317	0.598362	0.627455	0.615608
0.5	0.446169	0.526227	0.467907	0.389269	0.468993	0.542498	0.500831	0.463133	0.48616	0.429822	0.577409	0.642047	0.599228	0.615911	0.566835
1	0.4518	0.28843	0.452912	0.384904	0.327433	0.378861	0.152667	0.465575	0.378114	-0.06068	0.548362	0.627147	0.489873	0.510743	0.455871
2	-0.05936	-0.18598	0.0793	0.0718	-0.22373	0.066307	-0.06861	-0.09387	-0.07776	-0.00181	0.232224	0.114379	0.232561	-0.03152	0.094026
Time (hours)	ins-17 RNAi
0	0.3822	0.437423	0.385596	0.57547	0.387296	0.427844	0.4016	0.329942	0.446903	0.207972	0.529943	0.575975	0.478137	0.55705	0.578243
0.5	0.315292	0.246356	0.28433	0.295914	0.273161	0.032059	0.137734	0.275608	0.206931	0.35735	0.426805	0.377562	0.441665	0.521022	0.371765
1	-0.06355	0.052028	0.080648	0.049526	0.088287	0.101659	-0.05072	0.274171	0.014904	-0.04845	0.310896	0.210896	0.364742	0.139467	0.253753
2	0.048121	-0.29435	-0.02152	-0.09185	-0.25228	-0.07119	-0.0466	0.019794	0.006306	0.060133	0.217745	0.343807	0.114405	0.123267	-0.01737
1I - Wild-type vs. insulin antagonist mutants, weak ITAM (1hr)
Wild-type	0.400948	0.199879	0.474969	0.350915	0.357848	0.653929	0.625992	0.69709	0.668813	0.692498	0.655941	0.548095	0.704722	0.649166	0.67531
ins-15(ok3444)	0.000491	0.079545	0.226262	0.037766	0.131726	0.638664	0.579544	0.685104	0.70723	0.650904	0.594446	0.700679	0.789568	0.585023	0.699343
ins-21(tm5180)	0.245035	0.413285	0.348537	0.491446	0.46155	0.746522	0.825594	0.649594	0.618215	0.768353	0.220775	0.543874	0.602352	0.389237	0.530506
ins-17(tm790)	-0.39463	0.120395	0.070979	0.081183	-0.02923	0.137584	0.202849	0.110005	0.051037	0.167291	0.402493	0.153266	0.113639	0.496465	0.210505
1J - Wild-type vs. insulin antagonist mutants, strong ITAM (1hr)
Wild-type	0.62137	0.62046	0.615418	0.59411	0.582914	0.505561	0.510176	0.569124	0.608358	0.655424	0.536744	0.584744	0.598898	0.647849	0.584603
ins-37(tm6892)	0.672149	0.652284	0.609985	0.627514	0.61637	0.60571	0.591829	0.626383	0.519343	0.549042	0.539629	0.58881	0.536835	0.594849	0.640068
ins-39(tm6520)	0.729703	0.661076	0.721507	0.655629	0.729703	0.740589	0.677394	0.680007	0.657364	0.700624	0.542744	0.580701	0.642854	0.61638	0.671936
ins-17(tm790)	-0.39463	0.120395	0.070979	0.081183	-0.02923	0.137584	0.202849	0.110005	0.051037	0.167291	0.402493	0.153266	0.113639	0.496465	0.210505

## Sheet: Fig 2
2A - % Max Performance daf-2(1370) vs. daf-2(e1370);ins-17(tm790), vs. ins-17(tm790) (3hrs)
daf-2(e1370)	9.30361	54.085	67.7789	0.048875	51.5089	84.2334	95.4644	87.5057	100	95.4014	63.0647	88.7843	88.9527	70.896	68.5038
daf-2(e1370); ins-17(tm790)	82.6166	61.5285	92.8886	43.8382	37.8483	94.2722	97.6134	82.5843	95.1367	100	100	77.0882	97.3649	84.6368	70.9196
ins-17(tm790)	-14.6086	-9.92477	-36.3062	4.129	-13.9849	-9.54068	-34.2757	-14.6938	-4.90287	13.6799	-12.5016	4.792	14.0897	-21.0005	-33.3534
2C - ins-17(tm790) peptide feeding rescue (0hr - 2hrs)
Time (hours)	Wild-type SCR fed
0	0.423522	0.450264	0.44771	0.459106	0.46689	0.522195	0.511557	0.501787	0.522195	0.440228	0.40179	0.451516	0.549174	0.495493	0.545425
0.5	0.295273	0.484747	0.324747	0.426896	0.31303	0.363465	0.491583	0.482591	0.498573	0.492492	0.580391	0.599688	0.558724	0.599135	0.532854
1	0.210237	0.320954	0.425045	0.31808	0.302929	0.171318	0.307909	0.431286	0.25059	0.375854	0.533658	0.582404	0.58254	0.578	0.52827
2	0.09189	-0.16859	0.051012	0.134747	-0.00055	-0.28482	-0.21114	-0.12932	-0.20308	-0.30675	-0.48015	0.127009	0.365212	0.49596	0.065252
Time (hours)	ins-17(tm790) SCR fed SCR fed
0	0.296987	0.247289	0.394219	0.400066	0.38953	0.460026	0.393437	0.35838	0.354687	0.503316	0.178309	0.461465	0.299555	0.312721	0.324743
0.5	0.068443	0.362548	0.305742	0.162435	0.011178	0.302465	0.264897	0.251588	0.340722	0.093285	0.27855	0.187249	0.129048	0.337619	0.212792
1	-0.15236	0.008955	0.266519	0.154035	0.294702	-0.24697	0.259782	0.294351	-0.03482	0.052089	-0.10238	0.106639	0.243334	0.278931	-0.15206
2	-0.21898	-0.02989	-0.09376	-0.12771	-0.10942	-0.44012	-0.37547	-0.46429	-0.25426	-0.09012	0.269331	-0.08006	0.000801	0.097849	-0.12095
Time (hours)	ins-17(tm790) INS-17 fed
0	0.527275	0.488165	0.482919	0.374994	0.573969	0.525744	0.388339	0.443552	0.509215	0.415854	0.519053	0.502505	0.565349	0.474992	0.480164
0.5	0.485684	0.396244	0.437028	0.464994	0.566214	0.325744	0.288455	0.175744	0.330622	0.327397	0.520274	0.586208	0.603498	0.489539	0.630164
1	0.466234	0.37055	0.481661	0.4545	0.458131	0.355932	0.246083	0.332973	0.076468		0.517805	0.608659	0.583653	0.567664	0.630164
2	0.352494	0.017293	0.232278	-0.16278	0.143084	-0.41543	0.19241	0.064205	-0.11577	0.400744	0.423268	0.221713	0.117006	0.213498	0.401351
2D - Wild-type peptide feeding (3hrs)
SCR fed	-0.0961	-0.13158	-0.09391	-0.10123	-0.12266	0.212889	-0.047	0.054607	0.292046	0.171549	-0.06208	-0.37638	-0.17044	-0.01927	-0.11292
INS-17 fed	0.78121	0.722386	0.749464	0.682444	0.705738	0.551357	0.622468	0.623253	0.406058	0.662468	0.236298	0.166457	0.480742	0.516949	0.610567
2E - Wild-type peptide fed vs. daf-2(e1370) peptide fed (0hr - 6hrs)
Time (hours)	Wild-type SCR fed
0	0.555423	0.571472	0.4164	0.563989	0.604805	0.308725	0.325433	0.274166	0.415332	0.350197	0.492854	0.492854	0.492854	0.492854	0.475905
0.5	-0.0473686	-0.122467	-0.162318	0.292305	-0.325427	0.0525198	-0.0457795	-0.200755	-0.034376	-0.0990053	0.042305	0.0145936	-0.0428599	-0.0767658	0.0793929
1	-0.0951947	-0.179508	0.0584136	-0.03717	-0.0766106	-0.249543	-0.178049	-0.230412	-0.10806	-0.154113	-0.217989	0.0261878	-0.0536572	0.0774698	0.0817433
2	-0.345195	-0.176445	-0.299957	-0.323766	0.0369041	-0.0547539	-0.0891129	0.0723909	-0.04697	0.0208871	-0.0124087	0.031316	0.132854	-0.275003	-0.19286
Time (hours)	Wild-type INS-17 fed
0	0.545104	0.537009	0.550751	0.529537	0.461948	0.341017	0.425433	0.377429	0.426111	0.39816	0.475311	0.385712	0.492854	0.471115	0.466188
0.5	0.334535	0.157997	0.338848	0.369511	0.465565	0.347599	0.359776	0.372526	0.405098	0.364827	0.395293	0.432248	0.402854	0.419684	0.379951
1	0.249967	0.129396	0.295282	0.295982	-0.0122159	0.145306	0.243614	0.0759291	0.232355	0.0559211	0.275463	0.205354	0.212854	0.080267	-0.454048
2	-0.166279	0.0122127	0.118319	-0.0399315	-0.0242269	0.226701	0.220887	0.32803	0.277339	0.284613	0.0564908	0.00305851	0.1721	0.175207	0.139913
Time (hours)	daf-2(e1370) SCR fed
0	0.592147	0.604805	0.573555	0.569091	0.604805	0.452019	0.470887	0.451279	0.452705	0.413195	0.492854	0.476461	0.492854	0.422679	0.452854
0.5	0.56559	0.408727	0.582078	0.579489	0.604805	0.470887	0.470887	0.458982	0.470887	0.455736	0.492854	0.492854	0.476725	0.423889	0.492854
1	0.572547	0.576636	0.604805	0.350088	0.452907	0.409912	0.394938	0.410887	0.294417	0.365624	0.318251	0.370047	0.391589	0.385328	0.369143
2	0.0407028	0.255291	-0.131044	0.284417	0.179518	-0.0643241	0.134152	-0.119474	0.277705	-0.257684	-0.161691	-0.107146	-0.0247926	0.120305	-0.24485

## Sheet: Fig 3
3A - Wild-type vs daf-2(e1370) Day 5 performance Learning (0hr)
Wild-type	65.7134	56.5166	74.4342	62.6658	57.999	66.2693	48.8929	66.7131	51.9441	51.5828
daf-2(e1370)	85.363	100	78.9592	71.9457	71.9457	97.442	89.2434	84.8978	77.7253	55.0528
3B - Wild-type vs daf-2(e1370) Day 5 performance ITAM (1hr)
Wild-type	46.2387	66.7319	55.1989	54.9257	69.4538	17.2065	28.9762	-12.317	44.0584	32.3583
daf-2(e1370)	87.6458	51.2098	77.9245	86.5339	40.8084	74.8296	34.9041	66.1168	77.5264	69.83
3C - Wild-type Day 5, L4 transfer (0hr)
Wild-type SCR	0.094431	0.249996	0.238217	0.116344	0.230775	0.172974	0.324072	0.205379	-0.05523	0.279904	0.382837	-0.0520029	0.475725	0.339533	0.108204
Wild-type INS-17	0.208252	0.335666	0.368633	0.205795	0.190387	0.254878	0.257983	0.406264	0.409639	0.491412	0.318988	0.275655	0.413433	0.218988	0.308382
3D - Wild-type Day 5, L4 transfer (1hr)
Wild-type SCR	0.028152	0.022499	0.08015	-0.02045	-0.14827	-0.31753	-0.12229	0.013021	-0.28936	-0.18698	0.522752	0.0474196	0.204282	-0.0438323	0.335655
Wild-type INS-17	0.12326	0.168664	0.059168	0.0016	0.166023	0.077177	0.165592	0.080066	0.01118	-0.02567	0.515611	0.395785	0.473283	0.297746	0.439972
3E - Wild-type Day 5, Day 3 transfer (0hr)
Wild-type SCR	0.221568	0.218626	0.202964	0.202964	0.187579	0.251902	0.16384	0.126921	-0.03133	0.168235	0.217366	0.118285	0.205009	0.258339	0.050699
Wild-type INS-17	0.227863	0.259609	0.236309	0.27573	0.275482	0.290241	0.295405	0.264751	0.269029	0.094066		0.404906	0.338239	0.37592	0.228435
3F - Wild-type Day 5, L4 transfer (1hr)
Wild-type SCR	-0.12781	0.008092	0.093087	0.082625	0.043704	0.04827	0.15007	0.03551	0.191312	-0.0558	-0.05637	-0.08625	-0.25514	-0.02435	-0.04129
Wild-type INS-17	0.192994	0.112783	0.016845	0.291355	0.201803	0.078676	0.178413	0.273574	0.231469	0.175426	-0.33121	0.071572	-0.36782	-0.28196	-0.04104
3G - Wild-type vs. ins-17(tm790) lifespan (1 rep of 3)
Day of Adulthood	Wild-type	ins-17(tm790)
3	0	0
3	0	0
3	0	0
3	0	0
3	0
3	0
5	0	0
5	0	0
5	0	0
5	0	0
5	0	0
5	0	0
5	0	0
5	0	0
5	0	0
5	0	0
5	0	0
5	0	0
5		0
5		0
5		0
5		0
5		0
5		0
6	0	0
6	0	0
6	0	0
6	0	0
6	0	0
6	0	0
6		0
6		0
6		0
6		0
6		0
6		0
6		0
6		0
6		0
6		0
6		0
6		0
9	0	0
9	0	0
9	0	0
9	0	0
9	0	0
9	0	0
9	1	0
9	1	0
9	1	0
9		0
9		0
9		1
9		1
9		1
9		1
11	0	0
11	1	0
11	1	1
11	1	1
11	1	1
11	1	1
11	1	1
11	1	1
11	1	1
11	1
11	1
11	1
11	1
11	1
11	1
14	1	1
14	1	1
14	1	1
14	1	1
14	1	1
14	1	1
14	1	1
14	1	1
14	1	1
14	1	1
14	1	1
14	1	1
14	1	1
14	1	1
14	1
14	1
14	1
14	1
14	1
14	1
14	1
14	1
14	1
17	1	1
17	1	1
17	1	1
17	1	1
17	1	1
17	1	1
17	1	1
17	1	1
17	1	1
17	1	1
17	1	1
17	1	1
17	1	1
17	1	1
17	1	1
17	1	1
17	1	1
17	1	1
17	1	1
17	1	1
17	1	1
17	1	1
17	1
17	1
17	1
17	1
17	1
17	1
17	1
17	1
17	1
18	1	1
18	1	1
18		1
18		1
18		1
18		1
18		1
20	1	1
20	1	1
20	1	1
20	1	1
20	1	1
20	1	1
20	1	1
20	1	1
20	1	1
20	1	1
20	1	1
20	1	1
20	1	1
20	1	1
20		1
20		1
20		1
20		1
20		1
22	1	1
22	1
3H - Wild-type SCR fed vs. INS-17 fed lifespan (1 rep of 3)
Day of Adulthood	SCR fed	INS-17 fed
4	0	0
4	0	0
4	0	0
4	0	0
4	0
4	0
4	0
4	0
7	0	0
7	0	0
7	0	0
7	0	0
7	0	0
7	0	0
7	0	0
7		0
7		0
7		0
9	1
9	1
9	1
9	1
9	1
9	1
9	1
9	0
9	0
9	0
9	0
9	0
9	0
12	1	1
12	1	1
12	1	1
12	1	1
12	1	1
12	1	1
12	1	1
12	1	1
12	1	1
12	1	1
12	1	1
12	1	1
12	1	1
12	1	1
12	1	1
12	1	1
12	1	1
12	1	1
12	1	1
12	1	1
12	1	1
12	1	1
12	1	1
12	1	1
12	1	1
12	1	0
12	1	0
12	1	0
14	1	1
14	1	1
14	1	1
14	1	1
14	1	1
14	1	1
14	1	1
14	1	1
14	1	1
14	1	1
14	1	1
14	1	1
14	1	1
14	1	1
14	1	1
14	1	1
14	1	1
14	1	1
14	1	1
14	1	1
14	1	1
14	1	1
14	1	1
14	1	1
14	1	1
14	1	1
14	1	1
14	1	1
14	1	1
14	1	1
14	1	1
14	1	1
14	1	1
14	0	1
14	0	1
14		1
14		1
14		1
14		1
14		0
16	1	1
16	1	1
16	1	1
16	1	1
16	1	1
16	1	1
16	1	1
16	1	1
16	1	1
16	1	1
16	1	1
16	1	1
16	1	1
16	1	1
16	1
16	1
18	1	1
18	1	1
18	1	1
18	1	1
18	1	1
18	1	1
18	1	1
18	1	1
18	1	1
18		1
18		1
18		1
18		1
18		1
20	1	1
20	1	1
20	1	1
20	1	1
20	1	1
22		1

## Sheet: Fig 4
4A - Wild-type vs daf-16(mu86) (0hr - 2hrs)
Time (hours)	Wild-type
0	0.625776	0.604371	0.584184	0.406406	0.61593	0.617892	0.629128	0.566628	0.629128	0.599717
1	0.507935	0.425761	0.548073	0.582164	0.562608	0.520433	0.359898	0.584684	0.545795	0.180853
2	0.049696	0.046567	-0.00385	0.079323	-0.05949	-0.35951	0.010707	-0.31373	0.108295	0.084574
Time (hours)	daf-16(mu86)
0	0.364594	0.171872	0.145159	-0.12456	0.36333	0.369747	0.386413	0.288587	0.200516	0.331328
1	-0.31409	-0.14622	0.06313	-0.23129	-0.18217	0.087394	-0.19692	0.117182	0.151565	0.363686
4B - daf-16(mu86) INS-17 feeding (0hr - 2hrs)
Time (hours)	Wild-type SCR fed
0	0.464324	0.345574	0.442102	0.423228	0.464324	0.432204	0.449534	0.411686	0.47695	0.472832	0.268853	0.287503	0.243648	0.311148	0.164918
0.5	0.403718	0.442585	0.225792	0.439734	0.388694	0.486647	0.43649	0.504604	0.395454	0.482167	0.323648	0.233558	0.26049	0.266505	0.194018
1	0.344921	0.260242	0.302162	0.330991	0.310478	0.069188	0.404705	0.442876	0.483242	0.433616	0.19178	0.143873	0.050921	0.149735	0.182139
2	-0.24401	0.292895	0.214324	0.160953	0.243394	0.078353	-0.08911	0.231235	0.08033	0.055411	-0.24498	-0.21872	-0.11046	-0.15188	-0.14147
Time (hours)	daf-16(mu86) SCR fed
0	0.524409	0.034594	0.295309	-0.01672	0.227543	0.28227	0.495003	0.300386	0.491756	0.234385	0.242653	0.193333	0.096363	0.244796	0.042424
0.5	0.253106	0.233404	0.421789	0.188075	0.369771	0.287211	0.10079	0.287211	0.330168	0.050011	0.163962	0.193333	0.046868	0.02782	-0.08705
1	0.162928	0.218105	0.236697	-0.0601	0.17388	-0.02725	0.221447	0.043574	0.212036	0.169188	-0.06121	0.18696	0.178934	0.137206	-0.05005
2						-0.16338	-0.06662	-0.16338	0.007687	0.170633	-0.09966	-0.32699	0.075558	-0.33206	-0.11576
Time (hours)	daf-16(mu86) INS-17 fed INS-17 fed
0	0.473536	0.33499	0.387082	0.455496	0.562329	0.576882	0.36707	0.221929	0.30175	0.412861	0.380495	0.256685	0.171455	0.240144	0.223632
0.5	0.399043	0.6605	0.492705	0.435993	0.422677	0.316565	0.326775	0.55472	0.555057	0.536133	0.34286	0.221765	0.291293	0.109801	0.187512
1	0.583685	0.380772	0.230919	0.353521	0.245055	0.227676	0.250275	0.338787	0.002035	0.335784	0.072319	0.223632	0.035862	0.143735	-0.01443
2	-0.22613	0.551794	0.450932	0.549455	0.610352	0.07329	0.197373	0.12219	-0.15829	0.133926	-0.10046	0.062313	-0.15203	-0.05241	-0.05951
4C - Wild-type vs. ist-1(ok2706) (0hr - 2hrs)
Time (hours)	Wild-type
0	0.480682	0.470373	0.45238	0.323819	0.480682	0.567276	0.546558	0.460239	0.574301	0.559542	0.571411	0.664869	0.640869	0.664869	0.624465
0.5	0.420076	0.469693	0.459405	0.393303	0.480682	0.421665	0.547578	0.595578	0.554761	0.461249	0.571649	0.632082	0.564869	0.616325	0.596242
1	0.402251	0.293182	0.451697	0.224272	0.366396	0.538107	0.49849	0.495578	0.47229	0.464737	0.596376	0.44896	0.457662	0.514331	0.539869
2	0.192803	0.15846	0.098329	0.078508	0.204366	-0.26649	-0.19929	-0.21776	-0.23987	-0.34269	0.173798	0.296945	0.232033	0.150163	0.288058
Time (hours)	ist-1(ok2706)
0	0.531423	0.421331	0.511621	0.518765	0.441871	0.569979	0.385017	0.442442	0.642442	0.355208	0.501849	0.494044	0.433236	0.437121	0.381391
0.5	0.403516	0.231423	0.51791	0.383275	0.435269	0.561361	0.59425	0.278806	0.327374	0.425051	0.412193	0.268143	0.223264	0.090433	0.279196
1	0.082271	0.281423	-0.00256	0.266717	0.310493	0.349759	0.392442	-0.02844	0.602442	0.121894	0.194317	0.336625	0.334188	0.27366	0.326544
2	0.062287	0.085477	0.071964	0.102852	0.223731	-0.09341	-0.14444	-0.19627	0.066171	0.064978	0.064892	-0.10584	0.063594	0.065993	-0.02964
4D - ist-1(ok2706) peptide feeding rescue (0hrs - 2hrs)
Time (hours)	Wild-type SCR fed
0	0.526351	0.539761	0.53471	0.466284	0.475914	0.397203	0.395561	0.486399	0.395038	0.358355	0.433246	0.39551	0.433246	0.433246	0.433246
0.5	0.535076	0.337741	0.532159	0.569001	0.560433	0.369191	0.379887	0.39625	0.424413	0.332342	0.433246	0.433246	0.433246	0.361817	0.433246
1	0.261983	0.379407	0.314418	0.358953	0.486883	0.258186	0.306573	0.269497	0.178015	0.262917	0.352165	0.342337	0.374422	0.25269	0.160519
2	0.0224	-0.04468	-0.13802	-0.13953	-0.07135	-0.20375	-0.36837	-0.3514	-0.27125	-0.30728	-0.55749	-0.51757	-0.29307	-0.48832	-0.56675
Time (hours)	ist-1(ok2706) SCR fed
0	0.410602	0.531531	0.155976	0.476579	0.501872	0.332048	0.307079	0.42627	0.406444	0.348388	-0.18895	-0.14502	-0.05034	0.130842	0.186642
0.5	0.468028	-0.13525	0.255368	0.585868	0.503368	0.426997	0.325699	0.39298	0.371172	0.361088	-0.17699	0.181928	0.137265	0.184044	0.069094
1	0.346772	0.301528	0.292859	0.213919	0.38051	0.11677	0.160331	0.275582	0.233757	0.131735	-0.15497	-0.25215	-0.31353	-0.15881	0.101187
2	0.270987	0.116874	-0.05256	0.10064	0.177324	0.030461	0.064909	0.106509	0.07427	-0.00269	-0.36834	-0.42548	-0.30881	-0.1692	-0.10119
Time (hours)	ist-1(ok2706) INS-17 fed
0	0.734058	0.716817	0.658586	0.683038	0.72201	0.439551	0.488474	0.460705	0.354545	0.448859	0.141361	0.224872	0.061684	0.313078	0.085632
0.5	0.672203	0.607742	0.640838	0.6406	0.695223	0.424939	0.393954	0.424675	0.39026	0.382819	0.440062	0.313078	0.382091	0.21784	0.440062
1	0.607476	0.658301	0.605345	0.592392	0.544058	0.2996	0.449783	0.399363	0.422776	0.256896	0.368634	0.208178	0.236359	0.330971	0.428014
2	0.244696	0.196558	0.307392	0.352036	0.495348	0.348149	0.297402	0.266633	0.321964	0.323489	-0.00256	0.056729	-0.04071	-0.21817	-0.11926
4E - daf-16(mu86); ist-1(ok2706) peptide feeding (0hr)
	Wild-type
SCR fed	0.660652	0.677937	0.701193	0.692859	0.792977	0.785974	0.793825	0.820569	0.827825	0.750058	0.774079	0.760304	0.761159	0.810664
INS-17 fed	0.666105	0.701193	0.646147	0.667005	0.677663	0.833724	0.809342	0.691047	0.795825	0.821847	0.810664	0.810664	0.780664	0.810664	0.810664
	daf-16(mu86)
SCR fed	0.162731	0.116287	0.339124	0.129764	0.122245	0.316428	0.19736	0.43593	0.303825	0.285001	0.248866	0.088442	0.202821	0.225298	0.134608
INS-17 fed	0.210997	0.144492	0.184709	0.206811	0.301193	0.410989	0.349849	0.45786	0.526365	0.343825	0.326289	0.56824	0.415315	0.324553	0.410664
	ist-1(ok2706)
SCR fed	0.626193	0.555359	0.560016	0.350828	0.144374	0.843825	0.778251	0.732714	0.817851	0.729539	0.445799	0.639932	0.752972	0.458551	0.66622
INS-17 fed	0.529764	0.653574	0.634526	0.671342	0.560697	0.669406	0.756446	0.60787	0.756868	0.593825	0.733741	0.626991	0.627331	0.666664	0.729363
	daf-16(mu86); ist-1(ok2706)
SCR fed	-0.16088	-0.1706	-0.04547	0.043298	-0.1709	0.207461	0.153559	0.045845	0.015542	0.173825	-0.14767	-0.03934	0.010664	-0.24594	-0.00093
INS-17 fed	-0.12355	0.04602	-0.19225	-0.13665	-0.14405	0.129539	0.257966	0.037373	0.195677	0.090738	-0.12584	0.162312	-0.00377	-0.00015	-0.04816
4F - daf-16(mu86); ist-1(ok2706) peptide feeding (1hr)
	Wild-type
SCR fed	0.355869	0.437627	0.597297	0.470423	0.512668	0.525643	0.790491	0.708022	0.710491	0.773402	0.299036	0.545958	0.502331	0.555345	0.653801
INS-17 fed	0.462387	0.590082	0.645637	0.547347	0.501193	0.69314	0.510491	0.795044	0.697991	0.722613	0.743356	0.73727	0.722229	0.737135	0.755618
	daf-16(mu86)
SCR fed	0.041852	-0.25655	-0.13789	-0.31004	-0.43039	0.059015	-0.02522	0.065064	0.113488	0.062216	0.030444	0.125733	0.139235	0.122139	0.079321
INS-17 fed	0.214013	-0.00667	-0.04881	0.123415	0.047347	0.30254	0.189979	0.025643	0.233655	0.299965	0.427486	0.156818	0.430382	0.367626	0.719755
	ist-1(ok2706)
SCR fed	0.201193	0.156417	0.364744	0.403116	0.404163	0.278607	0.39938	0.476478	0.443825	0.431325	0.315615	0.335254	0.262277	0.504542	0.288442
INS-17 fed	0.37535	0.357443	0.410284	0.303045	0.482015	0.777158	0.726178	0.726178	0.695677	0.688652	0.592482	0.560664	0.68445	0.558032	0.635406
	daf-16(mu86); ist-1(ok2706)
SCR fed	-0.26131	-0.48846	-0.52817	-0.29881	-0.19214	0.089439	-0.00125	0.003825	0.125515	0.118335	-0.00752	0.246038	0.176518	-0.09925	-0.0753
INS-17 fed	-0.54881	-0.33777	-0.17731	0.00499	-0.19736	0.121603	0.05559	0.248587	0.097556	0.051142	0.064395	0.014054	0.054254	0.109051	0.112251

## Sheet: Fig 5
5B - ins-17-ins-37 swap rescue (0hr - 2hrs)
Time (hours)	Wild-type
0	0.494398	0.494118	0.509213	0.502732	0.527732	0.506501	0.503252	0.53949	0.555884	0.506703	0.525201	0.589201	0.51182	0.508844	0.438663
0.5	0.527732	0.50904	0.483936	0.527732	0.527732	0.433077	0.483594	0.49706	0.405884	0.542185	0.589201	0.549201	0.501481	0.589201	0.314691
1	0.408167	0.426814	0.392315	0.387732	0.431732	0.525581	0.471546	0.470978	0.466775	0.421268	0.497095	0.434271	0.389201	0.298292	0.272369
2	-0.29836	-0.1556	-0.07941	0.015827	-0.00168	-0.17269	-0.17997	-0.08697	-0.29919	-0.00126
Time (hours)	ins-17p::ins-37
0	0.569653	0.505137	0.543337	0.569653	0.475313	0.523127	0.566605	0.501032	0.507782	0.392692	0.590773	0.556716	0.588753	0.608955	0.439464
0.5	0.552704	0.538884	0.569653	0.48802	0.514097	0.380165	0.538034	0.521151	0.473582	0.448958	0.519403	0.548349	0.586977	0.608955	0.608955
1	0.4373	0.569653	0.319653	0.417867	0.409159	0.566605	0.412759	0.528869	0.389186	0.334898	0.512181	0.45744	0.550816	0.46044	0.40583
2	-0.44674	0.054947	0.221827	0.069653	0.045063	-0.03096	0.098251	0.149939	0.054	0.148884
Time (hours)	ins-17 CRISPR
0	0.242649	0.209614	0.098264	0.206285	0.46297	0.259987	0.403465	0.272487	0.234144	0.29266	0.281155	0.433536	0.320968	0.374562	0.288388
0.5	0.283558	0.335538	0.249607	0.252308	0.262724	0.383516	0.254105	0.251716	0.049349	0.347221	0.284516	0.380823	0.248687	0.33031	0.429614
1	0.21397	-0.01013	0.069272	-0.15163	0.067804	0.205556	0.112618	0.212161	0.050896	0.314704	0.202463	0.174346	0.133241	0.051718	0.008046
2	-0.1135	-0.10775	-0.18775	-0.03541	0.370096	-0.21229	-0.00181	-0.08755	-0.24167	-0.10668
5C - qRT-PCR ins-17 mRNA fold-change after 1hr food-deprivation
Non-FD	1.22154	0.493389	0.806656	1.09045	1.3268
FD	1.82956	1.34312	1.14535	1.73386	1.80874
5E - roaming assay counts
Wild-type	25	23	25	23	25	22	25	25	22	25	24	24	24	24	25	25	24	22	25	25	25	25	25	23	24	23	25	25	13	23	23	25	25	14	24	25	25	25	24	20	25	25	25	23	24	25	25	25	25
ins-17(tm790)	25	25	25	25	25	23	25	25	25	25	25	25	25	20	25	25	24	25	25	25	25	25	25	23	25	25	25	24	22	25	14	25	25	23	25	24	25	25	20	25	17	25	25	15	21
daf-2(e1370)	25	22	25	25	25	25	5	25	20	11	14	20	25	24	13	15	21	23	21	25	20	12	24	11	13	18	15	7	18	22	23	16	18	20	22	20	23	12	22	20	5	13	19	22	6	15	16
Wild-type SCR fed	25	25	24	23	10	25	25	24	25	24	20	24	24	23	25	25	25	25	25	25	25	22	25	25	21	25	24	25	25	25	24	25	24	25	25	25	25	25	25	25	24	21	25	25	25	25	25	20	24
Wild-type INS-17 fed	17	14	22	10	9	20	18	20	13	17	23	23	14	20	24	24	24	22	22	23	25	22	22	23	25	25	13	23	23	25	25	14	24	25	25	25	24	20	25	25	25	23	24	25	25	25	25	25
[truncated: 1 more columns]

## Sheet: Fig 6
6B - Wild-type food-deprived (FD) vs. non-FD ITAM (1hr)
FD	0.299991	0.264435	0.331759	0.350233	0.408072	0.703833	0.743794	0.736426	0.771735	0.765657	0.454176	0.448207	0.43535	0.500285	0.359816
Non-FD	0.229246	0.134701	0.212954	0.090005	0.38346	0.476426	0.707818	0.479879	0.629759	0.479594	0.128931	0.252364	0.027359	0.342913	0.3524
6C - daf-2(e1370) food-deprived (FD) vs. non-FD ITAM (1hr)
FD	0.293028	0.370725	0.337671	0.420715	0.274504	0.379211	0.42876	0.401252	0.369621	0.431493	0.131344	0.108347	0.195586	0.104162
Non-FD	0.282169	0.382106	0.432451	0.379741	0.336413	0.420427	0.442274	0.227006	0.413609	0.45257	0.168452	0.149934	0.150504	0.139717	0.210119
6D - Wild-type SCR fed vs. INS-17 fed, non-FD ITAM (1hr)
SCR fed	0.404419	0.249469	-0.34736	0.235486	-0.47284	-0.04313	0.32755	0.055508	0.221407	0.141006	0.011305	-0.19314	-0.13758	-0.17462	-0.18899
INS-17 fed	0.40688	0.38249	0.435275	0.263384	0.249282	0.183785	0.220464	0.062131	0.178359	0.395464	0.182509	0.271127	0.245949	0.268894	0.487885
6E - Wild-type vs. ins-17(tm790) aversive behavior (0hr - 2hrs)
Time (hours)	Wild-type
0	0.84939	0.73811	0.9099	0.51789	0.95316	0.72305	0.72443	0.56718	0.74109	0.63408
0.5	0.48943	0.28176	0.34834	0.58521	0.37993	0.83167	0.87328	0.74647	0.72385	1.12835
1	0.68849	0.36807	0.39043	0.47908	-0.016487	0.15041	0.19348	0.40188	0.39929	0.2315
2	0.31513	-0.02685	0.04416	0.13579	0.48673	0.35604	0.14387	0.11115	0.3012	0.02169
Time (hours)	ins-17(tm790)
0	-0.085876	-0.144136	-0.263296	-0.207886	-0.164136	0.2783	0.55593	0.59116	0.46686	0.60293
0.5	0.14607	-0.090164	0.19142	-0.100136	-0.078422	0.30313	0.36743	0.23746	0.5956	0.50888
1	-0.095386	-0.079368	-0.025153	-0.006338	-0.102001	0.29316	0.16258	0.42027	0.39671	0.38419
2	0.01838	0.13166	0.11022	-0.097091	-0.114136	0.27671	0.14903	0.18343	0.17518	0.55664
