# Supplementary material for: INS-17 acts as a nutrient deprivation signal to mediate adult IIS-regulated associative behaviors in C. elegans
Source: PLoS Genet. 2026 Apr 28;22(4):e1012130. doi: 10.1371/journal.pgen.1012130 (PMC13143180; doi:10.1371/journal.pgen.1012130)
Supplement: S2 Data — (XLSX) [file pgen.1012130.s009.xlsx]

## Sheet: S1 Fig
S1A - Naïve chemotaxis indices Wild-type vs. daf-2(e1370)
Wild-type	0.273684	0.284211	0.25	0.2625	0.60396	0.146667	0.202128	0	0.078947	0.082474
daf-2(e1370)	0.614286	0.534483	0.68932	0.518519	0.645161	0.776316	0.558252	0.62987	0.636905	0.478022
S1B- Performance indices Wild-type vs. daf-2(e1370) (0hr - 6hrs)
Time (hours)	Wild-type
0	0.518462	0.665129	0.648035	0.665129	0.406796	0.886721	0.897957	0.835457	0.897957	0.868545
1	0.548462	0.495898	0.55554	0.559438	0.615949	0.759068	0.789849	0.799596	0.757112	0.897957
2	-0.07955	0.115949	-0.03011	0.025489	0.133214	0.207957	0.06817	0.075172	0.179207	0.062136
Time (hours)	daf-2(e1370)
0	0.382552	0.363932	0.368639	0.383898	0.38343	0.304919	0.3571	0.332044	0.319086	0.26648
1	0.399646	0.377424	0.385154	0.347794	0.296198	0.339683	0.384127	0.321627	0.359737	0.384127
2	0.307692	0.384379	0.23298	0.317679	0.318014	0.384127	0.384127	0.374323	0.384127	0.384127
3	0.399646	0.399646	0.291954	0.399646	0.285825	0.384127	0.384127	0.384127	0.384127	0.384127
4	0.319859	0.255068	0.159646	0.083191	0.163691	0.205556	0.284127	0.354276	0.354715	0.343311
5	0.375837	0.201972	0.191313	0.218694	-0.1941	-0.04831	0.286566	0.338672	0.384127	0.384127
6	-0.04103	0.152455	0.185971	-0.03139	-0.03625	0.050794	-0.01938	0.154619	0.256467	0.199512
S1C - Naïve chemotaxis indices Wild-type vs. ins-17(tm790)
Wild-type	0.037037	0.42	0.089552	0.278689	-0.03125	0.16129	0.067511	0.326241	0.219697	0.520833	0.273684	0.284211	0.25	0.2625	0.60396
ins-17(tm790)	0.278689	0.034483	0.047619	0.520408	0.473684	0.320513	0.204082	0.265306	0.147826	0.166667	0.08	0.487395	0.380435	0.212766	0.520833
S1D - 0.1% But. Naïve chemotaxis indices Wild-type vs ins-17(tm790)
Wild-type	0.680412	0.889764	0.692308	0.657407	0.659091	0.717647	0.610169	0.637363	0.634146	0.788889	0.75	0.770492	0.78481	0.681818	0.686275
ins-17(tm790)	0.863248	0.875	0.814815	0.810811	0.819149	0.686747	0.605263	0.709302	0.617391	0.747475	0.631068	0.8625	0.829787	0.771084	0.851852
S1E - Naive chemotaxis indices neuron-specific RNAi Knock-Down
Vector control	0.46988	0.375	0.406977	0.414141	0.375	0.5	0.675325	0.247619	0.262626	0.601942	0.098592	-0.11864	0.493151	0.483333	0.289855
ins-17 RNAi	0.511364	0.16129	0.255814	0.417582	0.523438	0.537634	0.441558	0.263158	0.563218	0.362903	0.018519	0.626667	0.328571	0.06	0.411765
S1F - 0.1% Naïve chemotaxis indices neuron-specific RNAi Knock-Down
Vector control	0.725806	0.772727	0.69863	0.741935	0.578947	0.703704	0.711864	0.657534	0.568182	0.7125	0.830508	0.826087	0.931818	0.712121	0.876712
ins-17 RNAi	0.683333	0.761905	0.726415	0.797297	0.65	0.6875	0.637681	0.666667	0.803279	0.865385	0.836364	0.913793	0.931034	0.898551	0.724638
S1G - Rate of memory decay for neuron-specific RNAi Knock-Down
Time (hours)	vector control
0	0	0	0	0	0	0	0	0	0	0	0	0	0	0	0
0.5	-11.7085	4.13407	-7.40677	-22.9683	-7.19186	7.3539	-0.891499	-8.35149	-3.79472	-14.9433	14.2624	27.0535	18.5801	21.8815	12.1699
1	-10.5942	-42.9231	-10.3741	-23.8321	-35.2049	-25.0279	-69.789	-7.86824	-25.1757	-112.008	8.51432	24.1049	-3.05996	1.06997	-9.78855
2	-111.747	-136.803	-84.3075	-85.7916	-144.274	-86.8786	-113.577	-118.576	-115.388	-100.358	-54.0456	-77.3658	-53.9789	-106.237	-81.3934
Time (hours)	ins-17 RNAi
0	0	0	0	0	0	0	0	0	0	0	0	0	0	0	0
0.5	-29.429	-44.8588	-36.3592	-33.7664	-38.8591	-92.8243	-69.1714	-38.3114	-53.6832	-20.0153	-4.46937	-15.4913	-1.1433	16.619	-16.7888
1	-114.224	-88.3547	-81.9488	-88.9147	-80.239	-77.2459	-111.353	-38.633	-96.6641	-110.844	-30.413	-52.7957	-18.3608	-68.7835	-43.2031
2	-89.2292	-165.884	-104.817	-120.559	-156.467	-115.934	-110.43	-95.5696	-98.5885	-86.5406	-51.2627	-23.0466	-74.393	-72.4095	-103.888
S1H - Naïve chemotaxis indices Wild-type vs. weak insulin antagonist mutant
Wild-type	0.384615	0.296296	0.4	0.405063	0.376471	0.16129	0.067511	0.326241	0.219697	0.219697	0.236111	0.172414	0.283019	0.166667	0.618182
ins-15(ok3444)	0.350877	0.461039	0.424051	0.334375	0.656934	0.358491	0.068493	0.3875	0.182692	0.182692	0.24	0.0625	0.227848	-0.0606061	0.582418
ins-21(tm5180)	0.464516	0.288344	0.337719	0.148936	-0.05263	0.178218	0.313609	0.116959	0.015873	0.015873	0.166667	0.220779	0.15625	0.166667	0.376238
S1I - Naïve chemotaxis indices Wild-type vs. strong insulin antagonist mutant
Wild-type	0.268657	0.407767	0.27907	0.238095	0.157895	0.137615	0.204225	0.376471	0.194444	0.136364	0.254902	0.215385	0.22807	0.22449	0.313433
ins-37(tm6892)	0.244094	0.014286	0.125828	0.139535	0.096774	0.069231	0.15	0.12782	0.226087	0.161972	0.252874	0.191781	0.117647	0.125	0.354167
ins-39(tm6520)	0.320755	0.202899	0.130719	0.082278	0.311765	0.27	0.12605	0.258929	0.276786	0.054688	0.345238	0.259259	0.16	0.409091	0.181818
S1J - Learning performance indices Wild-type vs. weak insulin antagonist mutants
Wild-type	0.613622	0.552242	0.550588	0.627511	0.55434	0.634605	0.602674	0.622241	0.604522	0.649098	0.668358	0.665506	0.704722	0.704722	0.684313
ins-15(ok3444)	0.507486	0.480925	0.456099	0.437357	0.521211	0.715626	0.684522	0.60107	0.656971	0.651335	0.730044	0.592524	0.729418	0.683686
ins-21(tm5180)	0.540867	0.641928	0.664911	0.635395	0.599212	0.661528	0.840818	0.752261	0.683948	0.800938	0.742276	0.686384	0.687442	0.709285	0.768887
S1K - Learning performance indices Wild-type vs. strong insulin antagonist mutants
Wild-type	0.689435	0.729703	0.721083	0.729703	0.713443	0.754715	0.777104	0.782657	0.768748	0.774303	0.754715	0.777104	0.782657	0.768748	0.774303
ins-37(tm6892)	0.67088	0.689703	0.71619	0.701926	0.691242	0.774176	0.77337	0.771129	0.790176	0.790176	0.743653	0.730522	0.752744	0.682156	0.723332
ins-39(tm6520)	0.729703	0.689299	0.729703	0.695805	0.729703	0.779972	0.781629	0.767275	0.762965	0.790176	0.752744	0.733876	0.734339	0.71638	0.738855
S1L - Naïve chemotaxis indices Wild-type vs. ins-22(ok3616)
Wild-type	0.384615	0.296296	0.4	0.405063	0.376471	0.16129	0.067511	0.326241	0.219697	0.520833	0.236111	0.172414	0.283019	0.166667	0.618182
ins-22(ok3616)	0.53876	0.698225	0.766871	0.533333	0.637037	0.603659	0.602564	0.258065	0.683453	0.2	0.973684	0.874016	0.835052	0.44086	0.6625

## Sheet: S2 Fig
S2A - Naïve chemotaxis indices daf-2(1370) vs. daf-2(e1370);ins-17(tm790) vs. ins-17(tm790)
daf-2(e1370)	0.712963	0.825806	0.761905	0.492958	0.572917	0.355263	0.361702	0.616162	0.232	0.414634	0.2	0.238806	0.491525	0.5	0.307692
daf-2(e1370); ins-17(tm790)	0.306818	0.4	0.436782	0.141026	0.519481	0.283019	0.27027	0.098039	0.145455	0.323529	0.302632	0.245283	0.263158	0.357895	0.146667
ins-17(tm790)	0.291667	0.132653	0.121951	0.078125	-0.11538	0.36	0.344262	0.173077	0.103896	0.295082	0.155172	0.027778	0.241379	-0.01515	0.225806
S2B - Performance indices daf-2(1370) vs. daf-2(e1370);ins-17(tm790), vs. ins-17(tm790) (0hr)
daf-2(e1370)	0.27791	0.289096	0.292599	0.279071	0.27669	0.604048	0.591853	0.604048	0.584817	0.562381	0.543304	0.552395	0.619062	0.652395	0.555621
daf-2(e1370); ins-17(tm790)	0.5518	0.508744	0.595223	0.54827	0.539179	0.745168	0.775938	0.775938	0.721883	0.754198	0.701989	0.664293	0.736873	0.705127	0.686026
ins-17(tm790)	0.898198	0.557772	0.637328	0.701476	0.558912	0.695956	0.411403	0.419737	0.439652	0.467628	0.526849	0.673003	0.721488	0.532578	0.50091
S2C - Performance indices daf-2(1370) vs. daf-2(e1370);ins-17(tm790), vs. ins-17(tm790) (3hrs)
daf-2(e1370)	0.030394	0.17669	0.221427	0.00016	0.168274	0.50881	0.576651	0.528576	0.604048	0.57627	0.411431	0.579225	0.580323	0.462522	0.446916
daf-2(e1370); ins-17(tm790)	0.528068	0.393277	0.593724	0.280204	0.241919	0.731493	0.757419	0.640802	0.738202	0.775938	0.736873	0.568042	0.717456	0.623666	0.522588
ins-17(tm790)	-0.13121	-0.08914	-0.3261	0.037087	-0.12561	-0.07105	-0.25526	-0.10943	-0.03651	0.101879	-0.10914	0.041834	0.123003	-0.18333	-0.29118
S2D - Naïve chemotaxis indices ins-17(tm790) peptide feeding rescue
Wild-type SCR fed	0.51	0.586207	0.575758	0.533333	0.370968	0.5625	0.735849	0.293333	0.511628	0.285714	0.035088	0.615385	0.411765	0.4375	0.385542
ins-17(tm790) SCR fed	0.333333	0.346154	0.253333	0.325301	0.630435	0.456522	0.226667	0.538462	0.56701	0.59375	0.230769	0.406977	0.5	0.4	0.674157
ins-17(tm790) INS-17 fed	0.494253	0.326087	0.352941	0.136364	0.615385	0.542373	0.561798	0.224138	0.471545	0.571429	0.32967	0.42623	0.412698	0.473684	0.206897
S2E - 0.1% butanone, Naïve chemotaxis indices for Wild-type SCR fed vs. Wild-type INS-17 fed
Wild-type SCR fed	0.769231	0.761905	0.878788	0.696203	0.706667	0.742424	0.786885	0.6	0.694118	0.817073
Wild-type INS-17 fed	0.678571	0.625	0.866667	0.774648	0.753846	0.835821	0.693694	0.776596	0.709677	0.686869	0.75	0.770492	0.78481	0.681818	0.686275
ins-17(tm790) SCR fed	0.8	0.661765	0.814815	0.706897	0.75	0.901961	0.614286	0.773585	0.752688	0.708333	0.676056	0.373494	0.841463	0.75641	0.951807
ins-17(tm790) INS-17 fed	0.661538	0.75	0.75	0.753846	0.815385	0.802469	0.767677	0.6	0.876923	0.731959
S2F - Naïve chemotaxis indices for Wild-type SCR fed vs. Wild-type INS-17 fed
Wild-type SCR fed	0.296875	0.355263	0.204819	0.186916	0.462264	0.365079	0.449275	0.516667	0.273684	0.363636	0.2	0.506329	0.294118	0.296296	0.410714
Wild-type INS-17 fed	-0.16	0.132075	0.296875	0.366667	0.458333	0.238095	0.30303	0.313433	0.478261	0.354839	0.38806	0.486842	0.116883	0.241758	0.362745
S2G - Learning Performance indices for Wild-type SCR fed vs. Wild-type INS-17 fed (0hr)
Wild-type SCR fed	0.660311	0.671375	0.66429	0.698773	0.698773	0.534903	0.530382	0.578934	0.547508	0.549189	0.62693	0.552448	0.567599	0.597284	0.634699
Wild-type INS-17 fed	0.378432	0.717919	0.68687	0.724872	0.690301	0.662468	0.571559	0.580277	0.579135	0.638659	0.609314	0.680742	0.655426	0.680742	0.633123
S2H - Learning Performance indices after sub-threshold condiitoning Wild-type SCR fed vs. Wild-type INS-17 fed (0hr)
Wild-type SCR	-0.438204	-0.11532	-0.20219	-0.0370494	0.123061	0.159521	0.110501	0.0467006	0.031316	0.126188	-0.126117	0.109572	-0.297028	-0.085252	-0.0923164
Wild-type INS-17	0.0627239	0.128782	0.0542205	-0.014407	-0.0227838	-0.0156201	0.0118418	-0.0021951	0.001329	0.0598647	0.0547228	0.25477	0.0980339	0.00013262	0.0685942
S2I - Naïve chemotaxis indices for daf-2(e1370) vs Wild-type peptide feeding
Wild-type SCR fed	0.4	0.566667	0.558824	0.222222	0.228261	0.511811	0.5	0.40678	0.6375	0.589474	0.338983	0.533333	0.495575	0.588889	0.578947
Wild-type INS-17 fed	0.094595	0.619718	0.611111	0.627119	0.034483	0.148936	0.256098	0.753425	0.615385	0.40566	0.284314	0.326531	0.285714	0.291667	0.275
daf-2(e1370) SCR fed	0.392157	0.416667	0.649351	0.442308	0.58209	0.628571	0.605634	0.5	0.672131	0.696429	0.588235	0.666667	0.54	0.606557	0.727273
daf-2(e1370) INS-17 fed	0.627907	0.358974	0.647059	0.45283	0.5	0.769231	0.757576	0.633333	0.584906	0.640625	0.705882	0.604167	0.742857	0.717172	0.588235
S2J - Performance indices for daf-2(e1370) peptide feeding (0hr - 6hrs)
Time (hours)	daf-2(e1370) SCR fed
0	0.592147	0.604805	0.573555	0.569091	0.604805	0.452019	0.470887	0.451279	0.452705	0.413195	0.492854	0.476461	0.492854	0.422679	0.452854
2	0.56559	0.408727	0.582078	0.579489	0.604805	0.470887	0.470887	0.458982	0.470887	0.455736	0.492854	0.492854	0.476725	0.423889	0.492854
4	0.572547	0.576636	0.604805	0.350088	0.452907	0.409912	0.394938	0.410887	0.294417	0.365624	0.318251	0.370047	0.391589	0.385328	0.369143
6	0.0407028	0.255291	-0.131044	0.284417	0.179518	-0.0643241	0.134152	-0.119474	0.277705	-0.257684	-0.161691	-0.107146	-0.0247926	0.120305	-0.24485
Time (hours)	daf-2(e1370) INS-17 fed
0	0.559351	0.604805	0.604805	0.56822	0.589421	0.425943	0.438629	0.440118	0.421707	0.470887	0.492854	0.492854	0.483595	0.492854	0.492854
2	0.59052	0.604805	0.576234	0.583066	0.604805	0.470887	0.470887	0.460361	0.46047	0.449834	0.383764	0.492854	0.492854	0.492854	0.458956
4	0.576234	0.579382	0.583066	0.560946	0.559351	0.414436	0.470887	0.358738	0.396419	0.362779	0.292854	0.458372	0.339008	0.492854	0.492854
6	0.338848	0.374036	0.196642	0.259567	0.113002	0.470887	0.190513	0.171918	0.0654817	0.168562	0.016664	-0.0555327	0.096628	-0.0143919	-0.239288

## Sheet: S3 Fig
S3A - Naïve chemotaxis indices Wild-type vs daf-2(e1370) Days 1, 3, 5
Day of Adulthood	Wild-type
1	0.522936	0.654321	0.528	0.523364	0.421053	0.351064	0.322222	0.387597	0.46875	0.572816
3	0.464968	0.443662	0.461078	0.384937	0.304348	0.295455	0.52	0.486486	0.619565	0.492537
5	0.794872	0.75	0.728395	0.618421	0.620253	0.42029	0.714286	0.555556	0.571429	0.564356
Day of Adulthood	daf-2(e1370)
1	0.606061	0.482143	0.766234	0.727273	0.7	0.431373	0.461538	0.265625	0.567901	0.325581
3	0.5	0.612903	0.574074	0.66092	0.586207	0.635294	0.428571	0.432203	0.42029	0.861702
5	0.771429	0.75	0.77193	0.65	0.571429	0.625	0.694444	0.676056	0.652174	0.763158
S3B - Wild-type vs daf-2(e1370) Days 1, 3, 5 Learning (T0)
Day of Adulthood	Wild-type
1	82.8092	79.346	86.807	88.1813	83.8135	93.4883	90.3056	87.8193	86.8942	92.81
3	87.0222	79.6727	91.5837	100	98.5833	100	93.4457	100	-12.496	91.501	48.1182	57.6964	93.5071	35.7205	71.0173
5	65.7134	56.5166	74.4342	62.6658	57.999	66.2693	48.8929	66.7131	51.9441	51.5828
Day of Adulthood	daf-2(e1370)
1	90.3004	83.8341	100	78.244	96.8023	100	87.1184	94.652	84.72	92.5936
3	85.7632	93.1824	100	80.1075	96.8568	100	97.0391	91.5084	90.0723	69.4876	100	100	100	76.8474	96.2657
5	85.363	100	78.9592	71.9457	71.9457	97.442	89.2434	84.8978	77.7253	55.0528
S3C - Wild-type vs daf-2(e1370) Days 1, 3, 5 ITAM (T60)
Day of Adulthood	Wild-type
1	59.6534	64.2126	53.0728	100	75.5475	75.8788	70.835	90.6725	70.5027	82.7441
3	74.7414	85.5311	69.3425	72.0379	88.3062	53.4523	48.8186	46.6615	24.4719	-6.344	56.735	34.3813	55.193	-42.8433	46.6718
5	46.2387	66.7319	55.1989	54.9257	69.4538	17.2065	28.9762	-12.317	44.0584	32.3583
Day of Adulthood	daf-2(e1370)
1	84.8838	95.3067	38.7396	85.4507	88.3605	83.2486	88.6928	90.0231	97.3907	93.3919
3	64.8339	85.1061	91.9325	95.7539	100	74.9968	96.7853	89.8636	86.1521	90.9989	77.7379	100	100	76.8474	97.3078
5	87.6458	51.2098	77.9245	86.5339	40.8084	74.8296	34.9041	66.1168	77.5264	69.83
S3D - Naïve chemotaxis indices Wild-type Day 5, L4 transfer peptide treatment
SCR fed	0.564706	0.447059	0.417582	0.521127	0.695652	0.549618	0.337423	0.576087	0.580645	0.533981	0.3	0.491525	0.368421	0.419355	0.242424
INS-17 fed	0.361111	0.597222	0.657895	0.298851	0.692308	0.362637	0.388889	0.591549	0.510417	0.443548	0.557692	0.597403	0.45098	0.196721	0.433962
S3E - Naïve chemotaxis indices Wild-type Day 5, Day 3 transfer peptide treatment
SCR fed	0.7	0.651163	0.638889	0.767857	0.727273	0.515152	0.761194	0.765432	0.790123	0.634615	0.609756	0.573529	0.603306	0.639175	0.578313
INS-17 fed	0.797297	0.738318	0.606557	0.784615	0.616438	0.821918	0.68	0.737705	0.567164	0.575342	0.571429	0.446602	0.54717	0.775862	0.634409
3F - Wild-type vs. ins-17(tm790) lifespan (Rep 2 of 3)
Day of Adulthood	Wild-type	ins-17(tm790)
4	0	0
4	0	0
4	0	0
4	0	0
4	0	0
4	0	0
4	0	0
4	0
4	0
4	0
4	0
4	0
4	0
4	0
4	0
4	0
4	0
4	0
4	0
6	0	0
6	0	0
6	0	0
6	0	0
6	0	0
6	0	0
6	0	0
6	0	0
6	0	0
6	0	0
6	0	0
6	0	0
6	0	0
6	0	0
6	0	0
6	0	0
6	0	0
6	0	0
6	0	0
6	0	0
6	0	0
6	0	1
6		1
8	1	1
8	0	0
8	0	0
8	0	0
8		0
8		0
8		0
8		0
8		0
8		0
10	1	1
10	1	1
10	1	1
10	0	0
10	0	0
10	0	0
10	0	0
10		0
10		0
10		0
10		0
10		0
12	1	1
12	1	1
12	1	1
12	1	1
12	1	1
12	1	1
12	1	0
12	1	0
12	1	0
12	1	0
12	1	0
12	1	0
12	1
12	0
12	0
12	0
12	0
12	0
12	0
12	0
14	1	1
14	1	1
14	1	1
14	1	1
14	1	1
14	1	1
14	1	1
14	1	1
14	1	1
14	1	1
14	1	0
14	0	0
14	0	0
14	0	0
14	0	0
14		0
14		0
14		0
16	1	1
16	1	1
16	1	1
16	1	1
16	1	1
16	1	1
16	1	1
16	1	1
16	0	0
16	0	0
16		0
16		0
16		0
19	1	1
19	1	1
19	1	1
19	1	1
19	1	1
19	0	1
19	0	1
19		0
19		0
21	1	1
21	1	1
21	1	1
21	1	1
21	1	1
21	1	1
21	1	1
21	1	0
21	1	0
21	0	0
23	1
23	1
23	1
26	1
26	1
26	1
28	1	1
28		1
28		1
30		1
3G - Wild-type vs. ins-17(tm790) lifespan (Rep 3 of 3)
Day of Adulthood	Wild-type	ins-17(tm790)
3	0	0
3	0	0
3	0	0
3	0
3	0
3	0
5	0	0
5	0	0
5	0	0
5	0	0
5		0
5		0
5		0
8	1	1
8	1	1
8	1	0
8	1	0
8	1	0
8	0	0
8	0	0
8	0	0
8	0	0
8	0	0
8	0	0
8	0	0
8	0	0
8	0
11	1	1
11	1	1
11	1	1
11	1	1
11	1	1
11	1	1
11	1	1
11	1	1
11	1	1
11	1	1
11	1	1
11	1	1
11	1	1
11	1	1
11	1	1
11	1	1
11	1	1
11	1	1
11	1	1
11	1	0
11	1	0
11	1	0
11	1	0
11	1	0
11	1	0
11	1	0
11	1	0
11	0	0
11	0	0
11	0	0
11	0
11	0
11	0
11	0
11	0
11	0
11	0
13	1	1
13	1	1
13	1	1
13	1	1
13	1	1
13	1	1
13	1	1
13	1	1
13	1	1
13	1	1
13	1	1
13	1	1
13	1	1
13	1	1
13	1	1
13	1	1
13	1	1
13	1	0
13	1	0
13	1	0
13	1	0
13	1
13	1
13	1
13	1
13	1
13	1
13	1
13	1
13	1
13	1
13	1
13	0
16	1	1
16	1	1
16	1	1
16	1	1
16	1	1
16		1
16		1
16		1
16		1
16		1
18	1	1
18	1	1
18	1	1
18	1	1
18	1	1
18	1	1
18	1	1
18	1	1
18	1	1
18	1	1
18	1	1
18	1	1
18	0	1
18	0	1
18		1
18		1
18		1
20	1	1
20	1	1
20		1
20		1
20		1
20		1
20		1
22	1	1
22	1	1
22	1	1
22		1
22		1
22		1
22		1
24	1	1
24	1	1
24		1
25		1
3H - Wild-type SCR fed vs. INS-17 fed lifespan (Rep 2 of 3)
Day of Adulthood	SCR fed	INS-17 fed
2	0	0
2	0	0
2	0
4	0	0
4	0	0
4	0	0
4	0
4	0
7	1	0
7	0	0
7	0	0
7	0	0
7	0	0
7		0
7		0
7		0
7		0
7		0
7		0
7		0
7		0
7		0
7		0
7		0
9	1	1
9	1	1
9	1	1
9	1	0
9	1	0
9	1	0
9	1	0
9	1	0
9	0	0
11	1	1
11	1	1
11	1	1
11	1	1
11	1	1
11	1
11	1
11	1
11	1
11	1
11	0
13	1	1
13	1	1
13	1	1
13	1	1
13	1	1
13	1	1
13	1	1
13	1	1
13	1	1
13	1	1
13	1	1
13	1	1
13	1	1
13	1	1
13	1	1
13	1	1
13	1	1
13	1	1
13	1	1
13	1	1
13	1	1
13	1	1
13	1	1
13	1	1
13	1	1
13	1	1
13	1	1
13	1	1
13	1	1
13	1	1
13	1	1
13	1	0
13	1	0
13	1
13	1
13	1
13	1
13	0
13	0
13	0
13	0
13	0
15	1	1
15	1	1
15	1	1
15	1	1
15	1	1
15	1	1
15	1	1
15	1	1
15	1	1
15	1	1
15	1	1
15	1	1
15	0	1
15	0	1
15		1
15		1
15		1
15		1
15		1
17	1	1
17	1	1
17	1	1
17	1	1
17	1	1
17	1	1
17	1	1
17	1	1
17	1	1
17	1	1
17	1	1
17	1	1
17	1	1
17	1	1
17		1
17		1
17		1
17		1
17		0
20	1	1
20	1	1
20	1	1
20	1	1
20	1	1
20	1	1
20	1	1
20	1	1
20	1	1
20	1	1
20	1	1
20	1	1
20	1
20	1
21	1	1
21	1	1
22	1	1
22		1
3I - Wild-type SCR fed vs. INS-17 fed lifespan (Rep 3 of 3)
Day of Adulthood	SCR fed	INS-17 fed
3	0	0
3	0	0
3	0	0
3		0
3		0
3		0
3		0
3		0
3		0
3		0
5	0	0
5	0	0
5	0	0
5	0	0
5	0	0
5	0	0
5	0	0
5	0	0
5	0	0
5	0	0
5	0	0
5	0	0
5	0	0
5	0	0
5	0	0
5	0	0
5	0
5	0
5	0
5	0
5	0
5	0
5	0
5	0
5	0
5	0
8	1	1
8	0	1
8	0	1
8	0	1
8	0	1
8		1
8		1
8		0
8		0
8		0
8		0
8		0
11	1	1
11	0	1
11	0	1
11	0	1
11	0	1
11		1
11		0
13	1	1
13	1	1
13	1	1
13	1	1
13	1	1
13	1	1
13	1	1
13		0
16	1	1
16	1	1
16	1	1
16	1	1
16	1
16	1	1
16	1	1
16	1
16	1	1
16	1	1
16	1	1
16	1
16	1	1
16	1	1
16	1	1
16		1
16		1
16		1
16		1
18	1	1
18	1	1
18	1	1
18	1	1
18	1	1
18	1	1
18	1	1
18	1	1
18	1	1
18	1	1
18	1	1
18	1	1
18	1	1
18	1	1
18	1	1
18	1	1
18	1	1
18	1	1
18	1	1
18	1	1
18	1	1
18	1	1
18	1	1
18	1	1
18	1	1
18	1	1
18	1	1
18	1	1
18	1
18	1
20	1	1
20	1	1
20	1	1
20	1	1
20	1	1
20	1	1
20	1	1
20	1	1
20	1	1
20	1	1
20	1	1
20	1	1
20	1	1
20	1	1
20	1	1
20	1	1
20	1	1
20	1	1
20	1	1
20	1	1
22	1	1
22	1	1
22	1
22	1
22	1
22	1
22	1
22	1
24	1	1

## Sheet: S4 Fig
S4A - Naïve chemotaxis indices Wild-type vs daf-16(mu86)
Wild-type	0.288136	0.557377	0.022472	0.39823	0.368421	0.357143	0.237288	0.468085	0.413793	0.378049
daf-16(mu86)	0.222222	0.470588	0.440994	0.350318	0.513661	0.410714	0.25	0.369048	0.433333	0.354839
S4B - Naïve chemotaxis indices daf-16(mu86) INS-17 feeding rescue
Wild-type SCR fed	0.627451	0.408	0.6	0.348485	0.694444	0.43038	0.596491	0.466667	0.336	0.585714	0.62069	0.711111	0.684685	0.725275	0.64
Wild-type INS-17 fed	0.035088	0.388889	-0.05952	0.247059	0.25	0.283019	0.513889	0.575342	0.545455	0.357143	0.707865	0.545455	0.636364	0.666667	0.765432
daf-16(mu86) SCR fed	0	0.148515	0.042553	0.197802	0.063158	0.031746	0.014925	0.253968	0.06087	0.020619	0.28125	0.294737	0.48	0.186441	0.245455
daf-16(mu86) INS-17 fed	0.060606	-0.04	0.028846	0.239583	-0.00746	0.052083	0.05	0.067308	0.168421	0.190476	0.281818	0.251852	0.319328	0.157407	0.420455
S4C - Performance indices Wild-type INS-17 fed for daf-16(mu86) INS-17 feeding rescue
Time (hours)	Wild-type SCR fed
0	0.464324	0.345574	0.442102	0.423228	0.464324	0.432204	0.449534	0.411686	0.47695	0.472832	0.268853	0.287503	0.243648	0.311148	0.164918
0.5	0.403718	0.442585	0.225792	0.439734	0.388694	0.486647	0.43649	0.504604	0.395454	0.482167	0.323648	0.233558	0.26049	0.266505	0.194018
1	0.344921	0.260242	0.302162	0.330991	0.310478	0.069188	0.404705	0.442876	0.483242	0.433616	0.19178	0.143873	0.050921	0.149735	0.182139
2	-0.24401	0.292895	0.214324	0.160953	0.243394	0.078353	-0.08911	0.231235	0.08033	0.055411	-0.24498	-0.21872	-0.11046	-0.15188	-0.14147
Time (hours)	Wild-type INS-17 fed
0	0.791466	0.656269	0.675974	0.662408	0.668968	0.435441	0.54503	0.509316	0.54503	0.54503	0.335644	0.307475	0.317626	0.335644	0.315235
0.5	0.791466	0.656269	0.675974	0.662408	0.668968	0.528364	0.54503	0.54503	0.528901	0.48253	0.310952	0.210644	0.319644	0.275038	0.286863
1	0.75497	0.651227	0.713412	0.827698	0.624489	0.479457	0.54503	0.526849	0.36856	0.442466	0.257212	0.315235	0.276238	0.315842	0.20005
2	0.773644	0.808467	0.780823	0.736789	0.800175	0.302606	0.256569	0.281873	0.20503	0.454121	0.23038	0.305793	0.060281	0.317786	0.115863
S4D - Naïve chemotaxis indices Wild-type vs. ist-1(ok2706)
Wild-type	0.545455	0.507246	0.613333	0.464646	0.465909	0.305785	0.318182	0.494624	0.477778	0.425743	0.42	0.27451	0.528302	-0.0087	0.461538
ist-1(ok2706)	0.563218	0.440367	0.145161	0.72	0.474138	0.256757	0.173077	0.402985	0.541176	0.413793	0.513158	0.491071	0.464052	0.602273	0.359223
S4E - 0.1% But. Naïve chemotaxis indices Wild-type vs ist-1(ok2706)
Wild-type	0.680412	0.889764	0.692308	0.657407	0.659091	0.717647	0.610169	0.637363	0.634146	0.788889
is-1(ok2706)	0.857143	0.829545	0.85	0.863014	0.850746	0.810345	0.865672	0.820896	0.833333	0.836066
S4F - Naïve chemotaxis indices ist-1(ok2706) peptide feeding rescue
Wild-type SCR fed	0.46	0.361905	0.32	0.528571	0.352941	0.496063	0.45045	0.474227	0.487805	0.510204	0.7	0.609756	0.577778	0.333333	0.612903
Wild-type INS-17 fed	0.415842	0.315789	0.336735	0.4	0.3125	0.459016	0.494118	0.427083	0.446429	0.532895	0.413793	0.643678	0.553571	0.438596	0.586207
ist-1(ok2706) SCR fed	0.37963	0.44	0.326087	0.463636	0.27381	0.362205	0.420561	0.5	0.489362	0.456522	0.641304	0.595506	0.470588	0.586667	0.5
ist-1(ok2706) INS-17 fed	0.265823	0.238636	0.276596	0.405797	0.142857	0.384146	0.638095	0.503759	0.635135	0.351852	0.586207	0.640449	0.391667	0.674699	0.506667
S4G - Performance indices Wild-type INS-17 fed for ist-1(ok2706) peptide feeding rescue
Time (hours)	Wild-type SCR fed
0	0.526351	0.539761	0.53471	0.466284	0.475914	0.397203	0.395561	0.486399	0.395038	0.358355	0.433246	0.39551	0.433246	0.433246	0.433246
0.5	0.535076	0.337741	0.532159	0.569001	0.560433	0.369191	0.379887	0.39625	0.424413	0.332342	0.433246	0.433246	0.433246	0.361817	0.433246
1	0.261983	0.379407	0.314418	0.358953	0.486883	0.258186	0.306573	0.269497	0.178015	0.262917	0.352165	0.342337	0.374422	0.25269	0.160519
2	0.0224	-0.04468	-0.13802	-0.13953	-0.07135	-0.20375	-0.36837	-0.3514	-0.27125	-0.30728	-0.55749	-0.51757	-0.29307	-0.48832	-0.56675
Time (hours)	Wild-type INS-17 fed
0	0.50097	0.599709	0.612899	0.550804	0.643827	0.448727	0.403092	0.426051	0.436349	0.459716	0.403865	0.431735	0.402655	0.311066	0.405034
0.5	0.596657	0.589479	0.541975	0.627698	0.609344	0.501065	0.528092	0.528092	0.472536	0.478092	0.337238	0.418285	0.453963	0.329974	0.408315
1	0.430494	0.298589	0.418827	0.480562	0.41466	0.318414	0.459126	0.477244	0.46839	0.492378	0.287646	0.39664	0.363075	0.472831	0.384595
2	0.463104	0.428141	0.439526	0.360999	0.344682	0.492378	0.334062	0.452334	0.420949	0.421425	0.078465	0.318985	0.187116	0.191581	0.301778
S4H - 0.1% But. Naïve chemotaxis indices Wild-type vs.daf-16(mu86);ist-17(ok2706)
Wild-type	0.882353	0.892157	0.882353	0.860759	0.819048	0.867334	0.785714	0.857143	0.901408	0.777778
daf-16(mu86);ist-17(ok2706)	0.738462	0.8	0.69863	0.831461	0.836066	0.780924	0.783333	0.692308	0.58209	0.7	0.168675	0.067568	0.346154	0.256757	0.107527
											-0.13	0.096154	0.402685	0.166667	0.111111
S4I - Naïve chemotaxis indices daf-16(mu86);ist-1(ok2706) peptide feeding											0.264706	0.258621	0.239583	0.095808	0.179775
Wild-type SCR fed	0.265823	0.270833	0.258929	0.435294	0.263158	0.170213	0.103448	0.121622	0.25	0.135593	0.492188	0.335714	-0.04	0.088235	0.128571
Wild-type INS-17 fed	0.166667	0.364865	0.136842	0.439394	0.109756	0.226804	0.186275	0.15873	0.261905	0.182927	0.237624	0.117647	0.063158	0.245283	0.207921
ist-1(ok2706) SCR fed	0.31746	0.257143	0.403226	0.263889	0.136364	0.079545	0.230769	0.184211	0.126582	0.282828	-0.04478	0.034091	0.286957	0.073529	0.133333
ist-1(ok2706) INS-17 fed	0.385542	0.481481	0.371429	0.409091	0.46	0.278689	0.146789	0.263158	0.153846	0.414634	-0.0119	-0.03333	-0.17308	0.058824	-0.04444
daf-16(mu86) SCR fed	0.041096	0.057971	0.233333	0.169492	0.217949	0.090909	0.070588	0.053333	0.076923	0.107143	0.123377	-0.16	-0.14563	-0.10769	-0.1519
daf-16(mu86) INS-17 fed	0.333333	0.190476	0.23913	0.363636		0	0	0.156627	0.050633	0.029851
daf-16(mu86);ist-1(ok2706) SCR fed	-0.27451	0.177215	0.25	0.116667	0.014925	0.018519	0.48	-0.04688	-0.18868	-0.31746
daf-16(mu86);ist-1(ok2706) INS-17 fed	0	0.151515	0.16129	0.257143	0.210526	0.033333	0.075949	-0.04444	0.529412	0.171429	0.788925	0.760031	0.774628	0.705401	0.76622
											0.761644	0.793857	0.795958	0.755108	0.779414
S4J - Performance indices daf-16(mu86);ist-1(ok2706) peptide feeding - STAM											0.507634	0.41936	0.676336	0.452769	0.252525
Wild-type SCR fed	0.665478	0.441452	0.604105	0.579981	0.576193	0.791537	0.784419	0.792278	0.777648	0.73158	0.733741	0.626991	0.627331	0.666664	0.729363
Wild-type INS-17 fed	0.599498	0.524109	0.530461	0.456295	0.581193	0.689979	0.748997	0.787221	0.689279	0.794644	0.102972	0.182093	0.129505	0.270124	0.252222
ist-1(ok2706) SCR fed	0.425002	0.463097	0.454816	0.53903	0.457714	0.492948	0.35945	0.485616	0.382286	0.443825	0.249261	0.396871	0.507634	0.272203	0.351648
ist-1(ok2706) INS-17 fed	0.608169	0.701193	0.647429	0.688534	0.367859	0.760491	0.781325	0.788269	0.843825	0.710491	-0.0205	-0.07505	-0.07169	0.070938	0.118356
daf-16(mu86) SCR fed	-0.00533	0.061658	-0.01676	0.048131	-0.02608	-0.14209	0.087727	0.194252	0.09938	0.029871	-0.10979	-0.24128	-0.2618	-0.0501	-0.10997
daf-16(mu86) INS-17 fed	0.12427	0.192102	0.046872	0.029062	0.329764	0.457158	0.304142	0.35573	0.246264	0.420096
daf-16(mu86);ist-1(ok2706) SCR fed	0.051193	-0.17381	-0.15595	-0.26547	-0.1078	-0.01555	0.104694	0.149088	0.300347	0.189979
daf-16(mu86);ist-1(ok2706) INS-17 fed	-0.53881	-0.34568	-0.16749	-0.02295	-0.17153	0.227386	0.037373	0.278035	0.116552	0.115253	-0.01434	0.183637	0.12495	0.058784	0.050101
											0.438115	0.570279	0.591152	0.64673	0.543337
S4K - Performance indices daf-16(mu86);ist-1(ok2706) peptide feeding - Forgetting											-0.05297	-0.09211	-0.1244	-0.32858	-0.24489
Wild-type SCR fed	0.327147	0.074526	0.011319	-0.12381	0.079241	0.248587	0.171098	0.288269	0.327158	0.231212	0.255108	0.537937	0.407679	0.594448	0.621985
Wild-type INS-17 fed	0.475841	0.507644	0.383546	0.495713	0.476703	0.613056	0.730617	0.458283	0.604509	0.59066	-0.49054	-0.41156	-0.52976	-0.74172	-0.63378
ist-1(ok2706) SCR fed	-0.18452	0.077339	0.146845	0.12427	-0.15436	0.235982	0.308111	0.289979	0.253463	0.19938	-0.38714	-0.60443	-0.44208	-0.32934	-0.57091
ist-1(ok2706) INS-17 fed	0.172347	0.24405	0.151193	0.168819	0.361193	0.305363	0.468825	0.353259	0.402648	0.333621	-0.62743	-0.6539	-0.52267	-0.40912	-0.21897
daf-16(mu86) SCR fed	-0.10144	-0.30721	0.052256	-0.29881	-0.25026	-0.01555	-0.09647	-0.18559	0.083261	0.07024	-0.40903	-0.2583	-0.4884	-0.50238	-0.49186
daf-16(mu86) INS-17 fed	-0.21151	0.348251	-0.05205	-0.01791	0.101193	-0.18792	0.03863	0.138697	-0.02076	0.107714
daf-16(mu86);ist-1(ok2706) SCR fed	-0.36131	-1.13872	-0.29881	-0.58616	-0.31351	-0.22935	-0.10966	-0.19464	-0.07925	-0.09557
daf-16(mu86);ist-1(ok2706) INS-17 fed	-0.176	-0.25003	-0.39881	-0.06152	-0.04123	0.025643	-0.10779	-0.06315	0.110491	0.043825

## Sheet: S5 Fig
S5A - Naïve chemotaxis indices for ins-17-ins-37 swap rescue
Wild-type	0.410714	0.495146	0.561905	0.440945	0.452632	0.430108	0.320988	0.4	0.362416	0.707071	0.434426	0.023622	0.632911	0.418919	0.544118
ins-17p::ins-37	0.696629	0.41573	0.384615	0.287671	0.367089	0.548387	0.351351	0.348624	0.548611	0.37	0.446927	0.626374	0.346667	0.201923	0.333333
ins-17 CRISPR	0.60396	0.2625	0.545455	0.593023	0.327273	0.452055	0.443548	0.315068	0.345455	0.643939	0.559211	0.47561	0.466102	0.433962	0.230769
S5B - Rate of memory decay for wild-type vs. ins-17 CRISPR vs. ins-17p::ins-37
Time (hours)	Wild-type
0	0	0	0	0	0	0	0	0	0	0	0	0	0	0	0
0.5	2.62166	-1.01315	-5.89482	2.62166	2.62166	-15.7848	-5.96133	-3.34276	-21.0727	5.43216	14.5748	6.79647	-2.48306	14.5748	-38.8058
1	-20.6287	-17.0026	-23.7112	-24.6025	-16.0463	2.20338	-8.30416	-8.41461	-9.23191	-18.0811	-3.33595	-15.5526	-24.3168	-41.9948	-47.0357
2	-158.018	-130.258	-115.442	-96.9223	-100.327	-133.581	-134.997	-116.912	-158.18	-100.245	-100	-100	-100	-100	-100
Time (hours)	ins-17 CRISPR
0	0	0	0	0	0	0	0	0	0	0	0	0	0	0	0
0.5	-2.91623	14.8805	-14.5403	-13.6155	-10.0493	31.3071	-13.0003	-13.8182	-83.104	18.8805	-2.58823	30.3851	-14.8553	13.0906	47.09
1	-26.7416	-103.468	-76.2829	-151.915	-76.7855	-29.6223	-61.4422	-27.3609	-82.5744	7.74745	-30.6813	-40.3079	-54.3813	-82.2929	-97.2452
2	-138.86	-136.891	-164.281	-112.124	26.7124	-172.683	-100.62	-129.975	-182.742	-136.525	-100	-100	-100	-100	-100
Time (hours)	ins-17p::ins-37
0	0	0	0	0	0	0	0	0	0	0	0	0	0	0	0
0.5	4.42837	1.81721	7.63073	-7.79308	-2.86607	-28.1713	1.65661	-1.53328	-10.521	-15.1735	-1.86355	3.60553	10.9039	15.0565	15.0565
1	-17.3762	7.63073	-39.6045	-21.0478	-22.6931	7.05484	-22.013	-0.0750347	-26.4669	-36.7241	-3.22808	-13.5709	4.07165	-13.0041	-23.3221
2	-184.407	-89.6183	-58.0878	-86.8397	-91.4858	-105.85	-81.4364	-71.6704	-89.7972	-71.8697	-100	-100	-100	-100	-100
5C - qRT-PCR ins-17 mRNA fold-change after food-deprivation - 2hrs
Non-FD	1.00943	1.09454	0.509134	1.66692	1.06646
FD	1.92299	1.27946	1.35249	2.48695	1.95171
5D - qRT-PCR ins-17 mRNA fold-change between Wild-type naïve and Wild-type FD + trained
Non-FD Untrained	1.31059	0.529359	0.865464	1.16995	1.42353
FD (1hr) Trained	1.20744	1.09883	1.0462	1.00147	1.64519

## Sheet: S6 Fig
S6A - Learning performance indices for Wild-type food-deprived (FD) vs. non-FD
FD	0.425018	0.444435	0.444435	0.328364	0.412177	0.744702	0.796426	0.779332	0.773699	0.788907	0.578207	0.537223	0.535103	0.526778	0.562164
Non-FD	0.404435	0.346075	0.387832	0.417408	0.273981	0.772988	0.755442	0.750624	0.796426	0.796426	0.397651	0.408564	0.508207	0.409982	0.533762
S6B - STAM (T30) performance indices for Wild-type food-deprived (FD) vs. non-FD
FD	0.417408	0.312083	0.353526	0.37426	0.380943	0.685315	0.775373	0.772804	0.761943	0.764168	0.513166	0.482207	0.457328	0.543119	0.552997
Non-FD	0.344435	0.091494	0.234758	0.272022	0.209587	0.513598	0.593723	0.606553	0.64258	-0.2782	0.375826	0.426308	0.494873	0.471064	0.465962
S6C - Learning performance indices for daf-2(e1370) food-deprived (FD) vs. non-FD
FD	0.398385	0.431718	0.498385	0.293028	0.368973	0.281701	0.367357	0.309713	0.398998	0.382312	0.217835	0.129528	0.086979	0.110569	0.14439
Non-FD	0.435227	0.319813	0.304836	0.355528	0.498385	0.462094	0.355427	0.391723	0.395427	0.490164	0.051335	0.001786	0.252927	0.211831	0.216475
S6D - Learning performance indices Wild-type SCR fed vs. INS-17 fed, FD vs non-FD
SCR fed non-FD	0.441448	0.410279	0.464175	0.278064	0.482925	0.401978	0.307889	0.343438	0.350747	0.400747	0.707827	0.736813	0.751305	0.732075	0.712344
SCR fed FD	0.461543	0.464175	0.482596	0.502939	0.514175	0.40394	0.410145	0.412651	0.410374	0.389402	0.730029	0.751305	0.705851	0.751305	0.684639
INS-17 fed non-FD	0.40688	0.439067	0.429418	0.458153	0.463658	0.348589	0.395464	0.385047	0.344369	0.380079	0.649175	0.649175	0.5398	0.649175	0.60996
INS-17 fed FD	0.465966	0.453735	0.435275	0.450639	0.480051	0.323392	0.379335	0.378657	0.395464	0.395464	0.649175	0.526953	0.631157	0.63698	0.63355
S6E - STAM (0.5hr) performance indices Wild-type SCR fed vs. INS-17 fed, FD vs non-FD
SCR fed non-FD	0.300097	0.326571	0.348549	0.314965	0.399424	0.426305	0.362417	0.560829	0.508448	0.582766
SCR fed FD	0.360703	0.409188	0.411871	0.403993	0.397091	0.638262	0.706362	0.680717	0.655305	0.673786
INS-17 fed non-FD	0.116776	0.035464	0.245464	0.357003	0.313111	0.54748	0.565842	0.597451	0.622509	0.649175
INS-17 fed FD	0.371368	0.381765	0.340519	0.34374	0.261443	0.58176	0.51192	0.61034	0.618872	0.604231
S6F - ITAM (1hr) performance indices Wild-type SCR fed vs. INS-17 fed, FD
Wild-type SCR fed FD	0.384763	0.334175	0.358331	0.428809	0.409827	0.306831	0.337362	0.33997	0.313819	0.400747	0.438805	0.471305	0.501305	0.493241	0.573886
Wild-type INS-17 fed FD	0.341437	0.39897	0.353469	0.36894	0.355051	0.303721	0.299719	0.238161	0.285875	0.354648	0.430425	0.483886	0.489175	0.543115	0.50855
S6G - Naïve chemotaxis indices Wild-type vs. ins-17(tm790) aversive behavior
Wildp-type	0.646465	0.649402	0.684015	0.850746	0.774436	0.9125	0.8	0.945055	0.947917	0.933333
ins-17(tm790)	0.665179	0.675676	0.596899	0.596244	0.64532	0.818182	0.927273	0.938931	0.930233	0.986755
